# Supplementary material for: Open-ended interview questions and saturation
Source: PLoS One. 2018 Jun 20;13(6):e0198606. doi: 10.1371/journal.pone.0198606 (PMC6010234; doi:10.1371/journal.pone.0198606)
Supplement: S1 Appendix — (XLSX) [file pone.0198606.s001.xlsx]

## Sheet: Fruits
Fruits
Brewer et al.
Enter Respondents' labels	#1	#2	#3	#4	#5	#6	#7	#8	#9	#10	#11	#12	#13	#14	#15	#16	#17	#18	#19	#20	#21	#22	#23	#24	#25	#26	#27	#28	#29	#30	#31	#32	#33
Enter Lists	1	64	34	2	1	1	1	70	27	52	1	71	1	1	4	1	1	47	52	47	1	8	34	1	1	1	1	1	1	1	1	1	1
	4	7	41	71	47	47	47	50	71	47	4	1	47	4	1	47	47	12	1	1	57	5	51	47	35	4	47	4	47	4	4	47	52
	47	71	4	41	12	4	4	41	7	77	47	52	27	77	47	52	4	4	4	4	4	64	12	4	4	12	4	12	4	51	10	4	47
	28	42	71	46	46	34	52	34	64	26	74	51	4	10	36	51	27	52	34	54	47	42	26	27	7	26	26	10	71	52	47	41	74
	77	5	64	74	51	71	74	1	5	27	41	3	26	54	38	57	26	56	47	26	10	12	1	34	5	34	52	47	34	56	27	49	27
	29	39	7	51	77	10	27	71	8	75	34	2	71	51	74	35	75	2	36	75	29	47	4	28	39	52	71	74	70	71	56	70	73
	10	25	16	77	54	77	34	47	51	34	52	77	34	46	3	34	28	34	54	3	77	1	10	41	64	56	34	27	26	64	51	34	35
	34	4	42	4	27	51	70	12	46	54	12	45	28	52	71	46	49	26	26	49	12	52	74	71	12	71	18	73	7	47	2	75	24
	71	1	47	1	26	56	41	75	1	59	26	29	49	71	64	4	77	1	51	28	51	4	47	12	10	64	35	52	5	27	71	10	20
	7	47	74	47	52	52	49	17	47	20	7	26	77	26	5	12	46	41	56	9	56	54	46	5	24	5	50	51	64	36	64	71	50
	64	27	46	70	41	46	26	77	56	5	5	36	10	28	42	71	56	10	15	36	2	34	52	64	47	7	41	2	30	38	7	64	28
	8	54	73	34	50	41	51	10	75	7	71	7	29	36	25	7	2	77	38	38	46	3	56	7	26	47	49	24	54	54	34	5	49
	75	28	77	29	59	26	46	76	36	64	36	5	51	38	12	8			62	56	36	77		52	74	27	30	56	15	15	77	29	41
	54	41	75	10		64	56	15	41	74	38	64	2	50	56	64				24	75	10		51	46	2	8	7	75	8	36	20	26
	74	49	10	7		5	77	54	52	46	75	8	56	35	2	5				12	55	29		2	51	46	64	71	46	5	74	26	4
	49	26	29	64		8	10	51	70	35	54	30	57	2	70	30				70	7	26		26	34	36	7	64	52		46	2	12
	41	75	15	54		74	29	2	76	69	77	25		12	10	65				34	71	2			77	28	2	5	51		12	51	64
	57	56	1	15		54	28	74	44	10	10	18		49	29	10				41	64	56			18	49	46	8	49		16	56	8
	26	59	52	75			36	52	12	29	29	74		41	45	77				52	41	46			20	41	70	42	41		54	52	30
	40	12	70				38	7	2	4	51			47	77	29				27	49	53			62	51	28	39	57		41	15	16
	27	51	53				62	64	57	24	46			56	26	26				19	34				2	75	24	16	55		49	54	5
	16	52	27				20	42	10	62	60			29	61	15					54				71	50	37	29			15	62	71
	62	2	36				24	5	29	57				24		54					26				73	54		26			28		77
	56	15	38				59	49	77					34		42					17				29	74		70			5		29
	51	77	57					16	4							16					42				28	73		57					15
	46	74	20						43							18					38							11					56
		36	24													36												49					51
		38	3													28												41					46
		35	2																									15					57
		16																										75					40
		67																										28					7
																												50					36
																												54					38
																												55					10
																												35					54
																												40					34
																												46
																												77
																												38
																												36
																												30
																												53
																												61

## Sheet: Birds
Birds
Brewer
Enter Respondents' labels	# 00289	# 00648	# 08037	# 15481	# 36650	# 46439	# 52088	# 5653	# 59283	# 70716	# 74862	# 81855	# 98177	# 05427	# 10450	# 12611	# 15161	# 16343	# 24946	# 46133	# 58950	# 59402	# 39816	# 66117	# 68321	# 70840	# 71693	# 73978	# 75441	# 75735	# 77236	# 83063	# 93514	# 93657	# 96275	# 98720
Enter Lists	HUMMINGBIRD	OSTRICH	GULL	HUMMINGBIRD	SPARROW	MOCKINGBIRD	EAGLE	GOLDENEAGLE	NIGHTINGALE	BLUEJAY	DOVE	HAWK	ROBIN	GULL	DOVE	PARROT	BLUEJAY	HUMMINGBIRD	ROBIN	BLUEJAY	CARDINAL	PIGEON	ROBIN	ROBIN	ROBIN	EAGLE	PENGUIN	BLUEJAY	BLUEJAY	BLUEJAY	SAPSUCKER	SPARROW	ROBIN	SPARROW	ROBIN	SPARROW
	ROBIN	PIGEON	DOVE	SWALLOW	HAWK	FINCH	ROBIN	BALD_EAGLE	BLUEBIRD	PENGUIN	PIGEON	SPARROW	PARAKEET	CROW	ROBIN	PARAKEET	CARDINAL	CROW	BLUEJAY	CANARY	QUAIL	CROW	CROW	OSTRICH	SPARROW	SPARROW	PELICAN	PEACOCK	EAGLE	CARDINAL	GNATCATCHER	EAGLE	PARAKEET	BLUEBIRD	BLUEJAY	HUMMINGBIRD
	EAGLE	GULL	PIGEON	PELICAN	EAGLE	MOURNING_DOVE	SPARROW	PRAIRIEHAWK	GULL	ROBIN	EAGLE	CANARY	PARROT	RAVEN	SPARROW	OSTRICH	PARROT	PIGEON	WREN	PIGEON	CHICKEN	PARROT	PENGUIN	PIGEON	HUMMINGBIRD	ROBIN	PIGEON	DUCK	FALCON	NIGHTINGALE	GULL	GULL	PARROT	ROBIN	BLUEBIRD	ROBIN
	CROW	ROOSTER	SPARROW	TOUCAN	QUAIL	ROADRUNNER	RAVEN	FALCON	PIGEON	MAGPIE	COCKATIEL	ROBIN	RAVEN	ALBATROSS	PIGEON	PELICAN	PARAKEET	DOVE	BLACKBIRD	PENGUIN	DUCK	FLAMINGO	PELICAN	DOVE	PENGUIN	GNATCATCHER	DOVE	GOOSE	VULTURE	HAWK	WOODPECKER	red-tailed_hawk	PENGUIN	QUAIL	CANARY	FLAMINGO
	PARROT	ROBIN	ROBIN	PIGEON	FINCH	BLACKBIRD	MOCKINGBIRD	OSTRICH	EAGLE	CROW	PARROT	EAGLE	CROW	EAGLE	GULL	EAGLE	ROBIN	QUAIL	CROW	OSTRICH	CROW	CHICKEN	OSTRICH	HUMMINGBIRD	OSTRICH	HERON	CROW	REDROBIN	TURKEY	GULL	ROBIN	CRANE	OSTRICH	EAGLE	FLAMINGO	SANDPIPER
	COCKATOO	EAGLE	RAVEN	FLAMINGO	PARROT	RAVEN	PARAKEET	EMU	VULTURE	EAGLE	BLACKBIRD	FINCH	HUMMINGBIRD	HUMMINGBIRD	HAWK	HAWK	SPARROW	PHEASANT	DOVE	KIWI	PEACOCK	DOVE	DOVE	FLAMINGO	FLAMINGO	WREN	BLACKBIRD	HAWK	QUAIL	ROBIN	PARAKEET	MALLARD	PIGEON	HAWK	GULL	GULL
	TOUCAN	CROW	CROW	DUCK	PIGEON	FALCON	TOUCAN	MALLARD	CONDOR	FALCON	CROW	BLACKBIRD	BLUEJAY	BLUEJAY	EAGLE	DOVE	CROW	MOCKINGBIRD	FLAMINGO	CROW	HUMMINGBIRD	PARAKEET	FLAMINGO	CARDINAL	PELICAN	DOVE	mynah	GULL	PIGEON	PHEONIX	PARROT	ROBIN	GULL	STARLING	PENGUIN	VULTURE
	FINCH	HAWK	ORIOLE	GOOSE	GULL	BALD_EAGLE	PARROT	QUAIL	PELICAN	ROADRUNNER	LOVEBIRD	GULL	BLACKBIRD	REDROBIN	VULTURE	BAT	HUMMINGBIRD	BLUEJAY	SPARROW	VULTURE	BLUEBIRD	SWAN	HUMMINGBIRD	QUAIL	MOCKINGBIRD	PIGEON	QUAIL	PELICAN	HAWK	FALCON	BLUEJAY	EGRET	TOUCAN	VULTURE	CROW	PARROT
	CARDINAL	CHICKEN	HAWK	BLUEJAY	DOVE	GOLDENEAGLE	CROW	PHEASANT	OSTRICH	HAWK	BLUEBIRD	FLAMINGO	QUAIL	DUCK	FALCON	HUMMINGBIRD	FLAMINGO	HAWK	FINCH	PARROT	SWAN	DUCK	GULL	WHOOPINGCRANE	TOUCAN	CHUKAR	DUCK	PENGUIN	ROADRUNNER	CANARY	CARDINAL	CROW	COCKATIEL	BLACKBIRD	PIGEON	CANARY
	WREN	BLUEJAY	EAGLE	KINGFISHER	DUCK	PARROT	PIGEON	CHUKAR	FLAMINGO	QUAIL	GULL	PELICAN	TOUCAN	PEACOCK	OWL	CANARY	EAGLE	VULTURE	PIGEON	FINCH	OSTRICH	HUMMINGBIRD	BALD_EAGLE	PARAKEET	PEACOCK	HAWK	SWAN	HUMMINGBIRD	EGRET	DUCK	WREN	PIGEON	PELICAN	CROW	HUMMINGBIRD	PENGUIN
	LOVEBIRD	MOCKINGBIRD	PELICAN	PARROT	SWAN	MACAW	CONDOR	CANADIANSWAN	PARROT	DUCK		RAVEN	EAGLE	TURKEY	WOODPECKER		VULTURE	CHICKEN	PHEASANT	EAGLE	FLAMINGO	SWALLOW	PTERODACTYL	PARROT	FINCH	OWL	GOOSE	WOODPECKER	PELICAN	GOOSE	DUCK	PARROT	FLAMINGO	EGRET	LOVEBIRD	ALBATROSS
	SWALLOW	DOVE	CHICKEN	PARAKEET	COCKATIEL	HUMMINGBIRD	VULTURE	ROBIN	PARAKEET	ROOSTER		VULTURE	VULTURE	CHICKEN	PHEASANT		PENGUIN	CARDINAL	DUCK	HAWK	GULL	GULL	CANARY	SEAHAWK	CHICKEN	TERN	OSTRICH	EAGLE	TOUCAN	TURKEY	GOOSE	PARAKEET	HAWK	DOVE	COCKATOO	COCKATIEL
	GOOSE	PARROT	TURKEY	LOVEBIRD	CONDOR	red-tailed_hawk	OSTRICH	SPARROW	CROW	GOOSE		PARAKEET	OSTRICH	ROOSTER	TURKEY		PELICAN	DUCK	GOOSE	GOOSE	PIGEON	LOVEBIRD	LOVEBIRD	EAGLE	TURKEY	GULL	PEACOCK	HEN	DUCK	OSTRICH	CHICKEN	CANARY	EAGLE	PARAKEET	MOCKINGBIRD	RAVEN
	VULTURE	DUCK	PEACOCK	CROW	CROW	EGRET	PENGUIN	ROADRUNNER	CHICKEN	PEREGRINE		DOVE	PELICAN	PENGUIN	CHICKEN		DUCK	CRANE	TOUCAN	DUCK	DOVE	CANARY	TWEETY	GULL	PARROT	KINGFISHER	WHOOPINGCRANE	PHEASANT	GOOSE	PENGUIN	SWALLOW	FINCH	TURKEY	CANARY	DOVE	BLUEJAY
		GOOSE	HUMMINGBIRD	EAGLE	OWL	FRIGATEBIRD	HUMMINGBIRD	PIGEON	TURKEY	CONDOR		PEACOCK	GULL	VULTURE	OSTRICH		CHICKEN	SWAN	TURKEY	FLAMINGO	CANARY	QUAIL	PEACOCK	PELICAN	EAGLE	FLAMINGO	PARROT	DOVE	CHICKEN	CHICKEN	CROW	VULTURE	CHICKEN	DUCK	OSTRICH	OSTRICH
		RAVEN	BLUEJAY	HAWK	red-tailed_hawk	PELICAN	BLUEJAY	DOVE	DUCK	VULTURE		CHICKEN	OWL	SANDPIPER	STORK		GOOSE	PARAKEET	LOVEBIRD	PEACOCK	COCKATOO	EAGLE	PARAKEET	CROW	HAWK	VULTURE	PARAKEET	BLACKBIRD	PENGUIN	FINCH	RAVEN	mynah	ROOSTER	EMU	VULTURE	PIGEON
		TOUCAN	STORK	VULTURE	PENGUIN	FLAMINGO	ORIOLE	CROW	GOOSE	ALBATROSS		TURKEY	SWALLOW	PELICAN	CROW		DOVE	PARROT	KILDEER	ALBATROSS	STORK	PELICAN		SPARROW	WOODPECKER	DODO	LOVEBIRD	SPARROW	OSTRICH	GAMEHEN	SWAN	COCKATIEL	HEN	LOVEBIRD	BIGBIRD	DOVE
		BALD_EAGLE	COCKATIEL	CONDOR	LOON	SANDPIPER	WOODPECKER	ALBATROSS	HUMMINGBIRD	GULL		ROOSTER	FLAMINGO	FLAMINGO	HUMMINGBIRD		ROOSTER	LOVEBIRD	GROUSE	GULL	EAGLE	PEACOCK		HAWK	FALCON	OSTRICH	CANARY	WREN	EMU	SEAHAWK	EAGLE	MOURNING_DOVE	DUCK	COCKATOO	TOUCAN	PARAKEET
		SWAN	CHICKADEE	GULL	FLAMINGO	GULL	DOVE	PRAIRIECHICKEN	PARTRIDGE	FLAMINGO		HEN	COCKATOO	OWL	KESTREL		HEN	PELICAN	PARAKEET	CARDINAL	HAWK	OWL		BLUEJAY	CROW	REDWINGEDBLACKBIRD	OWL	OWL	PARROT	ALBATROSS	HAWK	DOVE	SWAN	PHEASANT	BLACKBIRD	OWL
		PEACOCK	QUAIL	OWL	OSTRICH	GOOSE		CHICKEN	HAWK	DODO			COCK		CONDOR		NIGHTINGALE	CUCKOO	OWL	ORIOLE	OWL	FARROW		WOODPECKER	DUCK	CEDARWAXWING	EAGLE	VULTURE	PARAKEET	DODO	HERON	BLUEJAY	DOVE	BUZZARD	HOMINGPIGEON	SNOWYEGRET
		BAT	DUCK	SPARROW	PARAKEET	SWALLOW		MOCKINGBIRD	SEAHAWK	HUMMINGBIRD			HEN		MAGPIE		PEACOCK		HAWK	CHICKEN	WHOOPINGCRANE	GOOSE		COCKATOO	SWAN	REDCARDINAL	HAWK	ROOSTER	OWL	PELICAN	IBIS	COCKATOO	HUMMINGBIRD	FINCH	MESSENGERBIRD	CARDINAL
		OWL		mynah	TOUCAN	QUAIL		CARDINAL	BLUEJAY	PIGEON			CHICKEN		PARROT		SWALLOW		EAGLE	TURKEY	WOODPECKER	PARTRIDGE		PHEONIX	DOVE	BLUEJAY	VULTURE	CHICKEN	WOODPECKER		PELICAN	FLAMINGO		SWAN	CHICKEN	PELICAN
		PARAKEET		FINCH	CRANE	CHICKEN		WOODPECKER	BLACKBIRD	SCARECROW			TURKEY		PARAKEET		OWL		MARSHHEN	SPARROW	VULTURE	FOWL		DODO	GOOSE	GOONYBIRD	COCKATIEL	ROBIN	ALBATROSS		PENGUIN	PEACOCK		TURKEY	ROOSTER	HAWK
		HUMMINGBIRD		CHICKEN	BALD_EAGLE	HORNEDOWL		HUMMINGBIRD	OWL	KIWI			ROOSTER		TOUCAN		WOODPECKER		CANARY	SWAN		OSTRICH		CONDOR	PARTRIDGE	PHEASANT	CHICKEN	HORNET	KINGFISHER		FLAMINGO	OWL		CHICKEN	HEN	EAGLE
		WOODPECKER		COCKATOO	HUMMINGBIRD	PUFFIN		BLUEBIRD	BARNOWL				MAGPIE		FINCH		GULL		MOCKINGBIRD	HUMMINGBIRD				CHICKEN	ROOSTER	QUAIL	TURKEY	PARAKEET	CROW		OWL	HUMMINGBIRD		MAGPIE	TURKEY	BLUEHERON
				SWAN	PEACOCK	CRANE		CALIFORNIACONDOR							red-tailed_hawk		CRANE		PARTRIDGE					TURKEY	CANARY	PARTRIDGE	SPARROW	PIGEON	RAVEN		FINCH	OSTRICH		OWL	GOOSE	ROADRUNNER
				TURKEY	PARTRIDGE	BLUEBIRD		CHICKENHAWK							GOLDENEAGLE		COCKATIEL		WOODPECKER					ROOSTER		DUCK	WOODPECKER	CROW	SPARROW		PARTRIDGE	SWAN		OSTRICH	DUCK	TOUCAN
				PEACOCK	FRENCH_HEN	PARAKEET		ROOSTER							BALD_EAGLE				PARROT					PENGUIN		EGRET	HUMMINGBIRD	PARTRIDGE	COCKATIEL		TURTLEDOVE	PELICAN		PARTRIDGE	PEACOCK	BLACKBIRD
				QUAIL	CHICKEN	LOVEBIRD		HEN							ROOSTER									ORIOLE		PTERODACTYL	CARDINAL		FINCH		PIGEON	SWALLOW		PEACOCK
				CANARY	STORK	CROW		MORNINGGLORY							QUAIL											FINCH	EGRET		HUMMINGBIRD		ALBATROSS	MOCKINGBIRD		ROOSTER
				WOODPECKER	PELICAN	SPARROW		CANARY							PELICAN											CANARY	FLAMINGO		FLAMINGO		BLACKBIRD	ROOSTER
					HERRING	CONDOR		PARROT							DUCK											PARROT	GULL		PEACOCK
					DODO	COCKATOO		COCKATOO							GOOSE											CHICKEN	CUCKOO		GROUSE
					PUFFIN	ROBIN		FISHERMANBIRD							CARDINAL											TURKEY	CORNISHGAMEHEN		DOVE
					SWALLOW	VULTURE									SEAHAWK											FALCON			CARDINAL
					WOODPECKER																					PHEONIX			GULL
					CARDINAL																					PELICAN
					BLUEJAY																					SANDPIPER
					SEAHAWK																					GREATHORNEDOWL
																										NORTHERNSPOTTEDOWL
																										SNOWYOWL

## Sheet: Flowers
Flowers
Brewer
Enter Respondents' labels	# 06476	# 08253	# 121215	# 17784	# 19460	# 48244	# 64105	# 88168	# 93816	# 93986	# 94093	# 94527	# 97779	# 30792	# 05910	# 09655	# 11269	# 12170	# 17353	# 23004	# 35051	# 37849	# 53407	# 54763	# 56430	# 57659	# 66979	# 75323	# 76803	# 78508	# 81738	# 81925	# 04313	# 86763	# 89224	# 91922	# 92250	# 93937	# 95541	# 95600	# 97085
Enter Lists	DAFFODIL	TULIP	CARNATION	ROSE	GLADIOLA	ROSE	ROSE	ROSE	ROSE	ROSE	IRIS	ROSE	ROSE	ROSE	ROSE	ROSE	PANSY	ROSE	ROSE	TULIP	ROSE	ROSE	ROSE	ROSE	ROSE	ROSE	ROSE	ROSE	VIOLET	ROSE	ROSE	ROSE	ROSE	ROSE	ROSE	DAISY	CARNATION	ROSE	ROSE	CARNATION	MUM
	TULIP	DAISY	ROSE	CREEPING_CHARLIE	CHRYSANTHEMUM	DANDELION	CARNATION	IRIS	DAISY	DAFFODIL	POPPY	TULIP	DAFFODIL	DAISY	PETUNIA	TULIP	CARNATION	CARNATION	VIOLET	MUM	CARNATION	VIOLET	CARNATION	DAISY	DAISY	LILAC	TULIP	CARNATION	DAISY	DAFFODIL	DAISY	DAFFODIL	DANDELION	CARNATION	TULIP	ROSE	ROSE	TULIP	DAISY	ROSE	PANSY
	ROSE	IMPATIEN	HIBISCUS	FERN	ROSE	TULIP	SUNFLOWER	DAISY	CARNATION	PETUNIA	PANSY	SUNFLOWER	BOUGAINVILLEA	DAFFODIL	DAISY	SUNFLOWER	ROSE	DAFFODIL	DAHLIA	SUNFLOWER	VIOLET	CHRYSANTHEMUM	DANDELION	GERANIUM	LILY	TULIP	PANSY	LILY	ROSE	TULIP	MUM	TULIP	GARDENIA	TULIP	GARDENIA	LILY	DANDELION	SNAPDRAGON	GARDENIA	DANDELION	DAISY
	WILDFLOWER	ROSE	STOCK	CACTUS_FLOWER	CARNATION	CARNATION	DANDELION	CARNATION	IRIS	IRIS	DAFFODIL	FORGET-ME-NOT	CARNATION	TULIP	BABY'S_BREATH	VIOLET	TULIP	LILY	DAISY	DAFFODIL	POPPY	BIRD_OF_PARADISE	DAISY	DAFFODIL	CARNATION	DAISY	DAFFODIL	ORCHID	CHRYSANTHEMUM	CARNATION	GINGER	VIOLET	LILY	DAISY	LILY	TULIP	BUTTERCUP	DAISY	CARNATION	LILY	HONEYSUCKLE
	CARNATION	CARNATION	IMPATIEN	PRAYING_PLANT	BLUEBELL	POPPY	PANSY	SWEETPEA	TULIP	VIOLET	ORCHID	DAHLIA	MORNING_FLOWER	POSY	MUM	GLADIOLA	SNAPDRAGON	ORCHID	LILY	WILDFLOWER	DAISY	CARNATION	SUNFLOWER	TULIP	TULIP	CARNATION	BEGONIA	TULIP	CARNATION	DAISY	PROTEA	GERANIUM	CARNATION	SWEETPEA	SUNFLOWER	MAGNOLIA	SNAPDRAGON	BEGONIA	TIGER_LILY	FORGET-ME-NOT	ROSE
	CHRYSANTHEMUM	CHRYSANTHEMUM	NARCISSUS	CHRYSANTHEMUM	MORNING_GLORY	BEGONIA	LILY	VINKA	SNAPDRAGON	SUNFLOWER	CARNATION	VIOLET	DAISY	VIOLET	CARNATION	DANDELION	LILY	INDIAN_PAINT_BRUSH	CARNATION	FORGET-ME-NOT	CHRYSANTHEMUM	BABY'S_BREATH	HIBISCUS	GAZANIA	PANSY	ROSEMARY	BLUEBELL	FRESSIA	LILAC	POINSETTIA	IRIS	IRIS	TULIP	PANSY	DAISY	VIOLET	POPPY	LILY	DAFFODIL	ORCHID	DAFFODIL
	SUNFLOWER	IRIS	MARIGOLD	FLORAL	BUTTERCUP	LILY	JASMINE	PETUNIA	LILY	MUM	ROSE	ORCHID	TULIP	IRIS	SNAPDRAGON	LILAC	IRIS	COLUMBINE	SNAPDRAGON	CARNATION	HEATHER	SUNFLOWER	GERANIUM	CARNATION	GERANIUM	LILY_OF_THE_VALLEY	OLD_LINCOLN	HIBISCUS	ORCHID	DANDELION	LIATRIS	POPPY	CHRYSANTHEMUM	MORNING_GLORY	CARNATION	BABY'S_BREATH	DAISY	SUNFLOWER	SUNFLOWER	SNAPDRAGON	CHRYSANTHEMUM
	LILY	LILY	LILY	WILLOW_WEEPER	DAISY	TIGER_LILY	BIRD_OF_PARADISE	MARIGOLD	BIRD_OF_PARADISE	HEATHER	DAISY	PETUNIA	EASTER_LILY	BIRD_OF_PARADISE	SWEETPEA	CARNATION	MUM	POPPY	CHERRY_BLOSSOM	ROSE	BABY'S_BREATH	DAISY	TULIP	ORCHID	VIOLET	BLACK-EYED_SUSAN	SERENITY	DAISY	LILY	HONEYSUCKLE	PLUMERIA	CARNATION	BIRD_OF_PARADISE	ORCHID	ORCHID	STARGAZERS	BOUGAINVILLEA	CAMELLIA		IRIS	TIGER_LILY
	VIOLET	WATER_LILY	POPPY	POSSTANIAN	DANDELION	ORCHID	HYACINTH	DAFFODIL	OLEANDER	ALLYSUM	CHRYSANTHEMUM	DANDELION	SUNFLOWER	MORNING_GLORY	PANSY	ORCHID	TIGER_LILY	DAISY		LILY	ORCHID	HONEYDEW	JUNIPER	PETUNIA	IRIS	GARDENIA	FRENCH_LACE	PLUMERIA	TULIP	BIRD_OF_PARADISE	WISTERIA	WILDFLOWER	HIBISCUS	DANDELION	BLOSSOM	CARNATION	LILY	ORCHID		SUNFLOWER	ORCHID
	GARDENIA	POPPY	GLADIOLA	BLOSSOMING_YELLOW_ROSE	LILY	EDELWEISS	TULIP	ASTER	CHRYSANTHEMUM	IMPATIEN	BABY'S_BREATH	BABY'S_BREATH	TIGER_LILY	SAFFLOWER	MARIGOLD	OLEANDER	BIRD_OF_PARADISE	PANSY		DAISY	MUM	ORCHID	CACTUS_FLOWER	ZERMIA		VIOLET	DANDELION	DAFFODIL	GERANIUM	VIOLET	GERBERA_DAISY	DAISY	ORCHID	BOUGAINVILLEA	STRAWBERRY_PATCH_FLOWER	SUNFLOWER	JASMINE	BIRD_OF_PARADISE		POPPY	CARNATION
		MAGNOLIA	RANNICULA	GERANIUM	MARIGOLD	WILDFLOWER	ASTER	SNAPDRAGON	GERANIUM	ORCHID	PETUNIA	CARNATION		GARDENIA	MUSTARD_FLOWER		DANDELION	JONQUIL		IRIS	BIRD_OF_PARADISE		POPPY	OLEANDER		ORCHID	SUNFLOWER	IMPATIEN	POINSETTIA	BABY'S_BREATH	GLADIOLA	TIGER_LILY	DAFFODIL	PETUNIA		DAFFODIL	VIOLET	CARNATION		TULIP	TULIP
			TULIP	AIR_FERN	JULIP	DAFFODIL	VIOLET	IMPATIEN	PANSY	LILY		BOUGAINVILLEA		MAGNOLIA	BIRD_OF_PARADISE		DAFFODIL	BABY'S_BREATH		PEACH_BLOSSOM	HIBISCUS		VIOLET	GARDENIA		SUNFLOWER	GRACE	CHRYSANTHEMUM		MARIGOLD	TUBE_ROSE	DANDELION		LILY			TULIP	MARIGOLD		GARDENIA	DANDELION
			VIOLET	LILAC	HIBISCUS	POSY	LAVENDER	BEGONIA	MARIGOLD	LILY_OF_THE_VALLEY				GLADIOLA	FORGET-ME-NOT		JUNIPER	DANDELION		POINSETTIA	DANDELION		CHRYSANTHEMUM	CHRYSANTHEMUM		BABY'S_BREATH	SAILFLOWER	BIRD_OF_PARADISE		SUNFLOWER	CARNATION	SUNFLOWER		LILAC				DANDELION		DAISY	LILY
			FORGET-ME-NOT	CORSAGE	CACTUS_FLOWER		HIBISCUS	LILY_OF_THE_NILE	ZINNIA	BIRD_OF_PARADISE				CARNATION	HOLLYHOCK		POPPY	SNAPDRAGON		BIRD_OF_PARADISE	DAFFODIL			AZALIA		LILY	POPPY	STATICE		MARISETTIA	STATICE	LILY						JASMINE
			BABY'S_BREATH	ORCHID	MAGNOLIA		IRIS	PRIMROSE	SUNFLOWER	DAISY				PETUNIA	PEACH_BLOSSOM		AFRICAN_VIOLET	VIOLET		ORCHID	MARIGOLD			SUNFLOWER			CHRYSANTHEMUM	POPPY		SAFFLOWER	LILY	HICKOMA						HONEYSUCKLE
			GERANIUM	GARDENIA	QUEEN_ANNE'S_ROSE		BABY'S_BREATH	TIGER_LILY	POPPY	GERANIUM				POPPY	LILY		LILAC	QUEEN_ANNE'S_LACE		CALIFORNIA_POPPY	TULIP			BABY'S_BREATH			CARNATION	VIOLET			RUBREUM_LILY	CHRYSANTHEMUM						CACTUS_FLOWER
			CALLA_LILY	VIOLET	SUNFLOWER		DAISY	SUNFLOWER	LILAC	CARNATION				DRAGON_FLOWER	NARCISSUS			BUTTERCUP		MARIGOLD	POINSETTIA			DANDELION				GARDENIA			DELPHINIUM	CREEPING_CHARLIE						APPLE_BLOSSOM
			POINSETTIA	HOLLY	VIOLET			MARGARITE	VIOLET	BUTTERCUP				BLACK-EYED_SUSAN	ORCHID			CHERRY_BLOSSOM		VIOLET	HOLLY			VIOLET				IRIS			QUEEN_ANNE'S_LACE							LAVENDER
			DAFFODIL	DOGWEED	CHERRY_BLOSSOM			BIRD_OF_PARADISE	DANDELION	DANDELION				TIGER_LILY	TULIP			TULIP		IZALIA				BUTTERCUP				BLACK-EYED_SUSAN			ORCHID
			IRIS	CLINGING_VINE	CATTAIL			BUTTERCUP	JACK-IN-THE-PULPIT	GARDENIA				OLEANDER	MONKEY_FLOWER													GINGER_(HAWIIAN_FLOWER)			FRESSIA
			VINIA		DAFFODIL			PERSIAN_VIOLET	PRIMROSE	PANSY				ORCHID	YARROW													CROWN_(HAWAIIAN_FLOWER)			TULIP
			HEATHER		ORCHID			AFRICAN_VIOLET						SWEETPEA	JOHNNY-JUMP-UP																PANSY
			AZALIA					CHRYSANTHEMUM						LILY_OF_THE_NILE	ORANGE_BLOSSOM																RANNICULA
			CAMELLIA					MUM							WITCHES_BROOM																JASMINE
			DANDELION					ORCHID							WATER_LILY																AGAPANTHA
			ARTICHOKE					QUEEN_ANNE'S_LACE							DANDELION																SNAPDRAGON
			SWEETPEA					ALLIUM							OLEANDER
			FRESSIA					POPPY							APPLE_BLOSSOM
			BIRD_OF_PARADISE					HIBISCUS
			MORNING_GLORY					EASTER_LILY
			PETUNIA					AZALIA
			PANSY					MINIATURE_ROSE
			DAISY
			PUSSY_WILLOW
			PASSION_FLOWER
			MARGARITE
			CACTUS_FLOWER
			ONION_FLOWER
			SCALLION_FLOWER
			TOMATO_FLOWER
			ZUCCHINI_FLOWER
			EGGPLANT_FLOWER

## Sheet: Drugs
Drugs
Brewer et al.
Enter Respondents' labels	#1	#2	#3	#4	#5	#6	#7	#8	#9	#10	#11	#12	#13	#14	#15	#16	#17	#18	#19	#20	#21	#22	#23	#24	#25	#26	#27	#28	#29	#30	#31	#32	#33	#34	#35	#36	#37	#38	#39	#40	#41	#42	#43
Enter Lists	50	59	50	50	1	50	18	59	27	50	18	50	50	1	50	18	58	1	59	50	36	50	50	59	18	103	34	50	59	59	1	50	18	59	97	50	50	18	59	59	50	59	1
	18	50	18	18	59	18	50	18	59	18	27	18	18	59	18	59	61	92	48	58	68	18	18	50	50	61	59	18	48	1	18	18	27	58	40	18	18	50	18	50	18	69	59
	26	18	27	91	58	23	59	97	22	91	58	26	59	18	59	50	69	97	72	61	19	59	91	18	66	97	48	59	49	97	50	66	50	61	59	97	59	59	58	22	58	68	18
	58	58	59	58	80	77	23	50	18	59	50	87	54	50		61	18	59	58	59	79	62	97	58	1	26	49	88	80	26	62	26	59	69	52	79	58	108	50	97	40	19	50
	108	77	72	59	61	58	22	1	23	108	59	93	108	97		97	22	58	84	1	31	22	105	1	19	69	22	97	58	18	69	22	22	97	18	108	77	58	84	58	59	121	48
	30	60	48	1	69	59	68	3	50	79	1	105	1	58		58	26	18	18	22	89	58	115	108	31	86		48	69	64	58	59	58	18	50	68		60	97	77	60	108	58
		48	86	54	88	60		108	58	31	110	58	27	69		69	50	22	66	79	51	54	93	77	59	49		72	61	50	40	49	68	50	69	58		79	26	69	103	64	60
		80	108	53	25	69				54	78	59		108			110	23	50	107	34	6	112	23	58	59		36	97	72	59	108	48	1	58	59		19	62		68	1	40
		27	58	97	48	68				53	79	19		54			68	50	36	78	8	40	9	40	77	18		108	89	48		79	72	60	1			23	37		86	16	77
		97	61	68	72	64				19	31	79		77			19	64	31	110	83		58	69		50		54	83	58		54		37	60			52			61	12	108
		108	113	86	50	78				23	19	78		22					68	36	5		80			40		58	25	80		34		108	89			40			69	17	54
			88	9	22	114				76	120	56							40	108	66		61			29		61	27	22		57		79	108			110				18	114
			77	108	18	108				44		36							60	6	23		69			108		103	9	25		30		78	114			72				48	36
				19	46	19				75		68							1	54	33		86			58		93	15	77		81		29	48			69					89
					55	1				52		22							117	68	93		98			79		19	33	60		68		28	80			80					68
					76	16				72		72							20	19	115							105	18	84		64		19	61								19
					77	75				48		86							7	69	105							44	22			40		116	21								69
					16	44						32							85	64	86							42	50			86		88									80
												89							69	23	108							80	77			103		68									6
												100								81	18							69	106			58											101
												24								105	40							1	79			92											57
																				86	60							82	78			82
																				115	58							86	107			44
																				88	99							79	31			75
																					37							68	29			110
																					48							84	30			78
																					59							64	51			24
																												55	19			97
																													34			9
																													64			15
																													68			1
																													108			98
																													88			95

## Sheet: Fabrics
Brewer et al.
Brewer et al.
Enter Respondents' labels	#03066	#4590	#14918	#15708	#21447	#21522	#22673	#28377	#35636	#36037	#37156	#41434	#49790	#51951	#52411	#52443	#55946	#56367	#59896	#68366	#73014	#78213	#85008	#94360	#97087	#97339	#98101	# 03208	# 06405	# 09866	# 21132	# 26786	# 36822	# 39499	# 47553	# 67601	# 71164	# 78072	# 78660	# 97687	#02109	#09282	#10916	#23417	#32381	#37559	#46597	#53079	#54079
Enter Lists	cotton	cotton	satin	silk	chemise	cotton	cotton	cotton	cotton	denim	cotton	cotton	cotton	linen	rayon	cotton	cotton	cotton	cotton	cotton	rayon	linen	cotton	cotton	cotton	cotton	cotton	cotton	cotton	cotton	cotton	cotton	silk	rayon	wool	cotton	silk	cotton	natural	rayon	wool	cotton	cotton	cotton	cotton	cotton	silk	cotton	cotton
	acrylic	linen	tweed	satin	silk	polyester	wool	rayon	rayon	cotton	polyester	wool	polyester	cotton	cotton	rayon	polyester	wool	linen	rayon	polyester	wool	nylon	polyester	linen	rayon	polyester	nylon	polyester	jean	linen	wool	cotton	wool	rayon	wool	satin	polyester	synthetic	cotton	cotton	tweed	rayon	silk	polyester	wool	cashmere	polyester	lycra
	ramie	wool	wool	rayon	satin	rayon	polyester	polyester	silk	rayon	corduroy	acetate	nylon	wool	wool	polyester	acrylic	linen	silk	dacron	silk	cotton	rayon	velvet	silk	acetate	rayon	rayon	tweed	polyester	rayon	rayon	wool	cotton	linen	polyester	lame	rayon	cotton	gabardine	tweed	polyester	polyester	polyester	rayon	nylon	velvet	silk	suede
	rayon	denim	herculon	wool	polyester	silk	rayon	nylon	polyester	nylon	rayon	acrylic	rayon	polyester	polyester	silk	silk	silk	wool	acrylic	linen	polyester	polyester	wool	terrycloth	polyester	silk	silk	cashmere	taffeta	wool	polyester	chiffon	polyester	silk	dacron	polyester	acetate	polyester	polyester	naughahide	rayon	silk	rayon	silk	lycra	cotton	rayon	leather
	polyester	terrycloth	cotton	nylon	cotton	angora	silk	velvet	lycra	polyester	jean	polyester	silk	nylon	silk	wool	acetone	nylon	rayon	polyester	cotton	silk	knit	suede	brushed_cotton	silk	terrycloth	pastel	silk	satin	spandex	nylon	cashmere	silk	polyester	taffeta	cotton	spandex	rayon	terrycloth	polyester	leather	satin	cashmere	wool	polyester	wool	chiffon	polyester
	silk	polyester	nylon	knit	rayon	sucker	satin	velour	leather	canvas	silk	leather	linen	rayon	satin	therminsulite	denim	dacron	ramie	wool	orlon	lyeon	chintz	leather	tweed	washable_silk	wool	leather		silk	polyester	silk	nylon	taffeta	cotton	silk	tweed	silk	lycra	denim	rayon	suede	hemp	wool	vinyl	rayon	denim	vicrose	denim
	wool	silk	polyester	angora	ramie	nylon	denim	corduroy	suede	leather	chiffon	felt	tweed	polyurethane	taffeta	nylon	wool	acetate	taffeta	silk	corduroy	fur	plastic	rayon	herringbone	satin	tweed	canvas		organza	suede	chiffon	polyester	velvet	corduroy	velvet	angora	satin	spandex	canvas	dacron	spandex	corduroy	lycra	yarn	silk	twill	linen	rayon
	suede	rayon	silk	cotton	lycra	tweed	leather	denim	wool	velvet	taffeta	velvet	wool	acetate	lace	denim	down	orlon	velvet	denim	satin	animal_skin	wool		plaid	denim	linen			velour	leather	vinyl	flannel	cashmere	gore-tex	lycra	taffeta	wool	suede	nylon	leather	silk	chiffon	canvas	canvas	satin	corduroy	satin	chiffon
	leather	nylon	rayon	polyester	spandex	wool	suede	spandex	nylon	satin	velvet	taffeta	spandex	burlap			velvet	ramie	tweed	leather	gabardine		leather		soft_cotton	wool				velvet	dacron	dacron	velvet	leather	leather	rayon	crepe		wool	silk	blends	satin	nylon	suede		cashmere	polyester	china_silk	silk
	satin		acrylic	leather	leather	flannel	snake_skin	taffeta	corduroy	lace	suede	knit	denim	sheepskin			chamois	polyester	nylon	suede	nylon		vinyl		gore-tex	acrylic				rayon	silk	down	lycra		suede	angora	chiffon		silk	felt	fur	knit	spandex	leather		suede	angora	lace	cashmere
	velvet			suede	suede	leather	alligator_skin	cashmere	spandex	corduroy	leather	angora	terrycloth	leather			nylon	jute	polyester	velvet	dacron		suede		wool	chiffon				wool	satin	corduroy	rayon			felt	wool		denim	flannel	fiberglass	wool	gore-tex	patent_leather		acrylic	nylon	leather	mohair
	velour			rawhide	denim	chiffon	burlap	angora	neoprene	tulle	nylon	denim	velour	silk			leather	cordura	lace	tweed	broadcloth		manmade		twill	leather				shimmering_satin	flannel	flannel	corduroy			nylon	rayon			leather	aluminum	denim	flannel	taffeta		potisois	rayon	angora	corduroy
	spandex			spandex	flannel	felt	sheepskin	wool	velvet	flannel	felt	corduroy	flannel	plastic			vinyl	merino			velvet		linen		velvet	suede				leather	fleece	velvet	sweats			spandex	suede			suede	paper	lace	wool	velvet		spandex		flannel	wool
				denim	wool	velour	eel_skin	fleece	lace	linen	spandex	plush	corduroy	taffeta			fur	cashmere			crepe		terrycloth		tiedye	fleece				canvas	lace	lace	spandex			leather	leather			vinyl	cloth	twill	canvas			denim		lycra	angora
				elastic	angora		cashmere	acetate		wool	knit	nylon	velvet	velvet			flannel	grosgrain			spandex		lace		leather	linen				suede		cashmere	leather			canvas	lace			velvet	pasteboard	chiffon	jean			linen		two-tone_fabric
				lace	cashmere		corduroy	leather		gabardine	lace	silk	chiffon	lame				velvet			tapestry		flannel		polyester	calico						leather	canvas			suede	velvet			taffeta	steel		linen
					nylon		nylon	suede		tweed	angora	satin	canvas	flannel				corduroy			leather		jean		vinyl	taffeta						suede	suede			satin	spandex			lame	concrete		velvet
					vinyl		angora	tissue		plastic		lace	satin	satin				tweed			flannel					lace										chiffon	french_silk			satin	wood		velour
					polyeurethane		linen	lace		taffeta			felt	ramie				poplin			chiffon					corduroy														wool	of_society		taffeta
					polypropelene			silk		silk				vinyl				ticking			wool																				brick		veil
					canvas			sequins		terrycloth								velour			cashmere																						leather
										quilted								denim			alpaca																						lame
										fleece								mohair			mohair																						fleece
										moire								satin			angora
										spandex								vinyl
										lycra								kevlar
										sheepskin
										vinyl
[truncated: 14 more columns]

## Sheet: Illnesses-US
Illnesses-US
Weller
Enter Respondents' labels	Respondent1	Respondent2	Respondent3	Respondent4	Respondent5	Respondent6	Respondent7	Respondent8	Respondent9	Respondent10	Respondent11	Respondent12	Respondent13	Respondent14	Respondent15	Respondent16	Respondent17	Respondent18	Respondent19	Respondent20
Enter Lists	flu	scoliosis	multiple_sclerosis	chicken_pox	cancer	strep_throat	TB	cancer	not_feeling_well	diabetes	TB	measles	asthma	cancer	leukemia	measles	cancer	cold	pneumonia	chicken_pox
	diarrhea	cancer	migraine	measles	VD	cold	cancer	diabetes	cancer	hypoglycemia	psoriasis	mumps	arthritis	TB	pneumonia	mumps	arthritis	bladder_infection	cold	small_pox
	headache	heart_disease	aphasia	mumps	tonsillitis	flu	heart_disease	TB	hypertension	measles	seborrhea	rubella	back_pain	muscular_dystrophy	cancer_of_retina	chicken_pox	emphysema	flu	flu	rubella
	migraine	lung_disease	hypertension	pneumonia	flu	cancer	leukemia	measles	heart_disease	mumps	skin_cancer	whooping_cough	cancer	multiple_sclerosis	chicken_pox	rubella	cold	cancer	cancer	mumps
	pneumonia	emphysema	diabetes	cancer	cold	muscular_dystrophy	mental_illness	mumps	hypoglycemia	chicken_pox	lung_cancer	tetanus	TB	polio	measles	roseola	strep_throat	heart_disease	TB	measles
	TB	hepatitis	polio	hypertension	hepatitis	multiple_sclerosis	back_pain	chicken_pox	diabetes	roseola	eczema	polio	pneumonia	mental_illness	mumps	shingles	back_pain	kidney_disease	diphtheria	whooping_cough
	celulitis	glacoma	TB	heart_attack	appendicitis	hyaline_membrane_disease	skin_disease	leukemia	leukemia		thyroid_cancer	cancer	multiple_sclerosis	vomiting	cholera	impetigo		headache	schizophrenia	TB
	cancer	leukemia	heart_disease	mental_illness	ear_infection	athletes_foot	tumor	herpes	kidney_disease		diabetes	diabetes	lou_gehrig's_disease	shake	asthma	VD		virus	typhoid_fever	cancer
	emphysema	tube_pregnancy	sickle_cell_anemia		glacoma	ringworm	hearing_problems	VD	stroke		hypertension	conjunctivitis	muscular_dystrophy	rash_breakout		upper_respiratory_infection		scarlet_fever	hives	pneumonia
	VD	abortion	muscular_dystrophy		back_pain	warts	overdose	yellow_jaundice	measles		measles	impetigo	polio	measles		bronchitis		skin_disease	syphilis	heart_disease
	measles	tonsillitis	leukemia		headache	pneumonia	alcoholism	flu	chicken_pox		small_pox	elephantiasis	leprosy	mumps		bronchiolitis		ulcer	gonorrhea	mental_illness
	mumps	appendicitis			limb_fracture	leukemia	migraine	cold	mumps		mumps		chicken_pox	typhoid_fever		pneumocystis			leukemia	schizophrenia
	whooping_cough	gall_bladder_infection			concussion	hodgkin's_disease	cataracts	malaria	mental_illness				mumps	yellow_fever		urinary_tract_infection			heart_disease	catatonia
	scarlet_fever	kidney_stones			cough	croup	nervous_disease	small_pox	emphysema				measles			bladder_infection			stroke	manic_depression
	diphtheria	prostate			sore_throat	whooping_cough		heart_disease	prostate				scarlet_fever			pelvic_inflammatory_disease			emphysema	psychosis
		tumor			stress/tension	liver_cirrhosis		heart_failure	ulcer				diphtheria			leukemia			hay_fever	dermatological_illnesses
		varicose_veins			skull_fracture	cataracts		liver_cirrhosis	gall_stones							arthritis			corns	parkinson's_disease
		sinus_trouble				canker_sore		hepatitis	intestinitis							mononucleosis			blisters	huntington's_chorea
		polio				pyorrhea		mononucleosis	multiple_sclerosis							strep_throat			heat_stroke	cholera
		deafness				diarrhea		scabies	muscular_dystrophy							scarlet_fever			purpura	bubonic_plague
		blindness				stomach_flu		ringworm								rheumatic_fever			dysentery
		scabies				mononucleosis		psoriasis								ulcer			rheumatism
		VD						tendonitis								heart_attack			arthritis
		encephalitis						phlebitis								stroke			angina
		spinal_meningitis						multiple_sclerosis											osteomyelitis
		parasites						muscular_dystrophy											multiple_sclerosis
		shingles																	myasthenia_gravis
		diabetes																	yellow_fever
		measles																	scarlet_fever
		chicken_pox																	dengue_fever
		mumps																	gangrene

## Sheet: Illnesses-G
Illnesses-G
Weller
Enter Respondents' labels	#1	#2	#3	#4	#5	#6	#7	#8	#9	#10	#11	#12	#13	#14	#15	#16	#17	#18	#19	#20
Enter Lists	Sarampion	Paludismo	Gripe	Amoebas	Sarampion	Viruela	Sarampion	Sarampion	Sarampion	Sarampion	Gripe	Indigestion	Tifoidea	Hepatitis	Sarampion	Sarampion	Infeccion_de__la_Garganta	Bronconeumonia	Sarampion	Apendicitis
	Tosferina	Rubeola	Tifoidea	Viroso_Catarro_Intestinal	Gripe	Dipteria	Varicela	Viruela	Tosferina	Viruela	Sarampion	Calentura	Sarampion	Sarampion	Varicela	Rubeola	Bronquitis	Infeccion_Intestinal	Viruela	Vesicula
	Varicela	Varicela	Infeccion_Intestinal	Tosferina	Tifoidea	Tetanos	Lumbago	Hepatitis	Infeccion_del_Estomago	Varicela	Tosferina	Disenteria	Varicela	Tosferina	Rubeola	Gripe	Gripe	Catarro	Varicela	Presion
	Paperas	Sarampion	Gastritis	Amigdalitis	Hepatitis	Gangrena	Nervios	Colico	Gripe	Escarlatina	Hepatitis	Hinchazon	Hepatitis	Tuberculosis	Paperas	Tosferina	Rubeola	Sarampion	Paperas	Nervios
	Dipteria	Pielitis	Amoebas	Sarampion	Arthritis	Lumbago	Dolor_de_Cabeza	Amigdalitis	Amigdalitis	Rubeola	Pielitis	Higado	Tuberculosis	Gripe	Dipteria		Paperas	Varicela	Tosferina	Gripe
	Tuberculosis	Cancer	Diabetis	Rubeola	Varicela	Tosferina	Gastritis		Paperas	Tosferina	Ulceras		Tetanos	Cancer	Tetanos		Allergias	Infeccion_de__la_Garganta	Paludismo	Mal_de_Ojo
	Tetanos	Leucemia	Desnutricion	Conjuntivitis	Diarrea	Tifoidea	Asma		Varicela	Mala_Corazon	Gastritis		Hydrophobia	Chirrosis	Polio			Amigdalitis	Tuberculosis	Tos
	Rubeola	Tuberculosis	Sinusitis	Diabetis	Taquicardia	Escarlatina	Allergias			Tifoidea	Amigdalitis		Gastrointerocolitis	Rubeola	Presion			Rubeola	Amigdalitis	Paperas
	Hepatitis	Tifoidea	Amigdalitis	Jaquecas	Presion		Dolor_de_Rinones			Higado	Varicela		Desnutricion	Varicela	Meningitis			Polio	Pulmonia	Amigdalitis
	Infeccion_Intestinal	Gastritis	Lyringitis	Arthritis						Vesicula	Arthritis		Apendicitis	Diarrea	Tuberculosis			Paperas	Neumonia	Higado
	Reumatismo	Diabetis	Tuberculosis	Reumatismo						Dolor_de_Rinones	Colico		Ulceras		Tifoidea			Tuberculosis	Disenteria	Gastritis
	Calentura	Allergias	Arthritis	Embolio						Arthritis	Jaquecas		Cancer						Rubeola
	Amigdalitis	Amigdalitis	Hongos	Herida						Amigdalitis	Tifoidea								Piorrea
	Viruela	Reumatismo	Allergias	Mollera_Caida						Tetanos	Paperas								Mal_de_Ojo
	Amoebas	Locura	Cancer	Mal_de_Ojo						Tifus	Meningitis								Escupero
	Dolor_de_Cabeza	Gripe	Anginas	Nube_de_Ojo						Hepatitis	Hongos								Exema
	Gripe	Dipteria	Aire							Fiebre_Amarillo									Colicos_de_estomago
	Dolor_de_Rinones	Diarrea	Colico							Gripe									Apendicitis
	Dolor_de_Corazon	Apendicitis	Comezon																Sinusitis
		Polio	Picadura																Polio
			Dolor_de_Estomago
			Embolio
			Empacho
			Mal_de_Ojo
			Mal_Parto
			Reumatismo
			Sarna
			Dentiadura

## Sheet: Sodas
Sodas
Weller
Enter Respondents' labels	1	2	3	4	5	6	7	8	9	10	11	12	13	14	15	16	17	18	19	20	21	22	23	24	25	26	27	28
Enter Lists	CocaCola	Pepsi	OrangeCrush/Fanta	Sprite	CherryCoke	Sprite	CocaCola	CocaCola	DrPepper	MtnDew	Pepsi	CocaCola	CocaCola	RC	CocaCola	CocaCola	DrPepper	CocaCola	CocaCola	Pepsi	CocaCola	CocaCola	Sprite	CocaCola	CocaCola	Faygo	CocaCola	DrPepper
	Pepsi	CocaCola	GrapeCrush/Fanta	SierraMist	CocaCola	CocaCola	CokeZero	Sprite	CocaCola	7Up	CocaCola	Ale8	DietCoke	MrPibb	Sprite	Sprite	Sprite	CokeZero	DietCoke	DietPepsi	Pepsi	DietCoke	SierraMist	Sprite	DietCoke	CocaCola	Pepsi	Faygo
	RC	Fanta	Sprite	CocaCola	DietCoke	DietCoke	Pepsi	DrPepper	Sprite	RootBeer	Sprite	Gingerale	MtnDewRed	Fanta	Fanta	Pepsi	CocaCola	DietCoke	CokeZero	GrapeCrush/Fanta	RootBeer	Pepsi	MrPibb	CokeZero	DrPepper	Nehi	Sprite	BigK
	Fanta	RootBeer	CocaCola	RootBeer	Pepsi	Pepsi	PepsiOne	Orangina	7Up	DrPepper	OrangeCola	Sprite	MtnDewVoltage	CocaCola	Gingerale	DiamondHead	DietCoke	Pepsi	Pepsi	OrangeCrush/Fanta	Sprite	DietPepsi	DrPepper	DietCoke	DietDrPepper	Pepsi	7Up	CocaCola
	Ting	DietPepsi	MtnDew	Jasta	DietPepsi	DietPepsi	PepsiClear	Gingerale	RootBeer	CocaCola	7Up	7Up	MtnDewBajablast	Sprite	DietCoke	Gingerale	Pepsi	PepsiOne	DietPepsi	CocaCola	7Up	Sprite	Pepsi	Pepsi	Sprite	Sprite	MrPibb	Pepsi
	Shandy	DietCoke	DrPepper	Squirt	RootBeer	DrPepper	RootBeer	MrPibb	OrangeCrush/Fanta	Pepsi	MtnDew	Cherry7Up	BigRed	Pepsi	Pepsi	MtnDew	DietPepsi	ClassicPepsi	WildCherryPepsi	DietCoke	MtnDew	DietSprite	Tang	DietPepsi	Rite	DrPepper	JonesSoda	JoltCola
	CanadaDry	Gingerale	Pepsi	DrPepper	Fanta	DietDrPepper	CreamSoda	CherryCoke	GrapeCrush/Fanta	Sprite	GrapeCrush/Fanta	Pepsi	Sprite	Tab	Tonic	7Up	PepsiBlack	Fanta	MtnDew	CokeZero	MellowYellow	Fresca	Sunkist	Fanta	7Up	Cheerwine	Fanta	MellowYellow
		VanillaCoke	CherryCoke	DietCoke	7Up	Squirt	JonesSoda	OrangeCrush/Fanta	MrPibb	Fanta	RootBeer	CrystalPepsi	7Up	RootBeer	SodaWater	DrPepper	MrPibb	Sprite	DietMtnDew	RootBeer	Gingerale	RootBeer	CocaCola	OrangeCrush/Fanta	SierraMist	MrPibb	Squirt	MtnDew
		CherryCoke	TahitianTreat	Tang	Diet7Up	Fanta	Pop	MtnDew	MtnDew	CreamSoda	DietPepsi	CherryCoke	Shasta	CreamSoda	RootBeer		Gingerale	Squirt	DrPepper	CreamSoda	DrPepper	7Up	Shasta	7Up	Fresca	7Up	Cherry	DietCoke
		CokeZero	SierraMist	MrPibb	Sprite	Tab	Soda	Pepsi	Pepsi	GrapeCrush/Fanta	DietCoke	CokeZero	Pepsi	GrapeCrush/Fanta	7Up		RootBeer	OrangeCrush/Fanta	DietDrPepper	Strawberry		MtnDew	CherryCoke	Gingerale	Fanta	RootBeer	DrBrown	CrystalPepsi
			Fanta	Kuat	DieSprite	IncaCola	SugarDrink	DietCoke	Fresca	OrangeCrush/Fanta	Gingerale	Moxie	CokeZero	MellowYellow	CreamSoda		MellowYellow	CreamSoda	MrPibb	MrPibb		RedBull	CherryPepsi	RootBeer	Pepsi	Schweps	Celery	DietRite
				Guarana	Mirinda	MtnDew	ScurlainDrink	CreamSoda	Orangina	Gingerale	Tab	JonesSoda	PepsiOne	MtnDew	OrangeCrush/Fanta		MtnDew	Strawberry	RootBeer	7Up		VanillaCoke	VanillaPepsi	DrPepper	DietPepsi	CanadaDry	Diet	Sprite
					Gingerale	Sasparilla	Orangina		MellowYellow	CherryCoke	Fresca	RootBeer	DrPepper	DrPepper	GrapeCrush/Fanta		SamsClub	RootBeer	OrangeCrush/Fanta	Sprite		OrangeCrush/Fanta	MtnDew	MrPibb	MtnDew	RC	Seagrams	7Up
					DietGingerale	BirchBeer	7Up		Gingerale	Toronja	MrPibb	Cheerwine	DrPepper10		Strawberry		Calpis	Sasparilla	GrapeCrush/Fanta	CherryCoke		CreamSoda	MtnDewRed	CreamSoda	RootBeer	DietRite	Vernons	RootBeer
					DrPepper	RootBeer	Sprite		CokeZero	IncaCola	DrPepper	BirchBeer	OrangeCrush/Fanta		Citrus		Ramune	DietSquirt	Sprite	DrPepper		GingerBeer	GrapeCrush/Fanta			Sunkist	SodaWater	Cheerwine
					DietDrPepper	Fresca	MtnDew		CherryCoke	Sasparilla	SodaWater	Josta	GrapeCrush/Fanta		Grapefruit		Fanta	CherryCoke	DietSprite	DietDrPepper			Strawberry			Welchs		CherryCoke
						7Up	DrPepper					OrangeCrush/Fanta	Pineapple		Pineapple		7Up	CherryPepsi	7Up	DietCherryCoke			Peach			Fresca
						Diet7Up	SierraMist					Lemon	Tampico					MtnDew	Diet7Up	CherryPepsi			Gingerale			Squirt
						CokeZero	MellowYellow					SodaWater	Pakula					MellowYellow	Fresca	Gingerale						DrBrown
						PepsiOne	CanadaDry					GrapeCrush/Fanta	ThumbsUp					Orangina	Squirt	MellowYellow
						CherryCoke	Gingerale					JoltCola	MellowYellow					DrPepper	DietSquirt	MtnDew
						OrangeCrush/Fanta	Sunkist					MtnDew	DrK					DietDrPepper		DietMtnDew
						GrapeCrush/Fanta	OrangeCrush/Fanta					IncaCola						MrPibb
							GrapeCrush/Fanta											DietMrPibb
							Orangecreamsicle											GrapeCrush/Fanta
							Stewarts											BlackCherry
							Tampico

## Sheet: Holiday1
Holiday1
Johnson
Enter Respondents' labels	1	2	3	4	5	6	7	8	9	10	11	12	13	14	15	16	17	18	19	20	21	22	23	24
Enter Lists	yom_kippur	new_years	christmas	memorial_day	new_years	christmas	juneteenth_	christmas	christmas	christmas	christmas	christmas	easter	valentines_day	christmas	christmas	new_years	easter	halloween	naroz	christmas	christmas	diwali	thanksgiving
	rash_hoshana	valentines_day	new_years	christmas	presidents_day	halloween	st_patricks_day	halloween	halloween	halloween	halloween	thanksgiving	july_4	easter	easter	easter	impethany	july_4	mardi_gras	christmas	thanksgiving	halloween	holi	christmas
	christmas	st_patricks_day	july_4	labor_day	good_friday	memorial_day	mardi_gras	memorial_day	memorial_day	memorial_day	memorial_day	valentines_day	memorial_day	july_4	thanksgiving	thanksgiving	mlk	memorial_day	christmas	new_years	memorial_day	thanksgiving	new_years	easter
	thanksgiving	cinco_de_mayo	thanksgiving	secretary_day	easter	easter	bastille_day_	easter	easter	easter	easter	easter	presidents_day	memorial_day	july_4	july_4	presidents_day	presidents_day	new_years	thanksgiving	labor_day	st_patricks_day	christmas	july_4
	new_years	easter	labor_day	july_4	memorial_day	july_4	eid	veterans_day	veterans_day	veterans_day	veterans_day	july_4	veterans_day	presidents_day	labor_day	labor_day	good_friday	veterans_day	thanksgiving	memorial_day	eid	easter	republic_day_	st_patricks_day
	mlk	fathers_day		presidents_day	july_4	veterans_day	ve_day	flag_day	flag_day	flag_day	flag_day	memorial_day	fathers_day	veterans_day	st_patricks_day	st_patricks_day	easter	fathers_day	valentines_day	july_4	easter	july_4	gandhis_birthday_	memorial_day
	black_history_month	mothers_day		army_birthday	labor_day	presidents_day	speak_like_a_pirate_day_	july_4	july_4	july_4	july_4	presidents_day	mlk	christmas	columbus_day	columbus_day	memorial_day	mlk	memorial_day	veterans_day			14th_november_	labor_day
	valentines_day	july_4		mothers_day	veterans_day	new_years	pearl_harbor_day	presidents_day	presidents_day	presidents_day	presidents_day	veterans_day	st_patricks_day	thanksgiving	mlk	mlk	ash_wednesday	st_patricks_day	mothers_day					fathers_day
	st_patricks_day	mlk		fathers_day	thanksgiving	channukah	groundhog_day_	new_years	new_years	washingtons_birthday	washingtons_birthday	fathers_day	channukah	fathers_day	memorial_day	memorial_day	july_4	channukah	fathers_day					mothers_day
	memorial_day	presidents_day		international_womens_day	christmas	mlk	sept_12_our_lady_of_guadalupe_	mlk	mlk	lincolns_birthday	lincolns_birthday	mothers_day	labor_day	mothers_day	fathers_day	fathers_day	labor_day	labor_day	st_patricks_day					halloween
	flag_day	memorial_day		victory_day	arbor_day	flag_day	boxing_day_	channukah	channukah	new_years	new_years	columbus_day	mothers_day	columbus_day	mothers_day	mothers_day	veterans_day	mothers_day	easter
	july_4	labor_day		thanksgiving	sweetest_day	cinco_de_mayo		st_patricks_day	labor_day	mlk	mlk				international_womens_day	international_womens_day	marine_corps_bday
	earth_day	thanksgiving		veterans_day	fathers_day	purim_		mardi_gras	thanksgiving	st_patricks_day	st_patricks_day				channukah	channukah	thanksgiving
	veterans_day	halloween		mlk	mothers_day				arbor_day	grandparents_day	grandparents_day				valentines_day	valentines_day	christmas
	labor_day	all_saints_day		april_fools_day	halloween				st_patricks_day	valentines_day	valentines_day
	halloween	christmas			secretary_day				mardi_gras	mardi_gras	birthday
	secretary_day	birthday			yom_kippur				fathers_day
	grandparents_day	grandparents_day			channukah				sweetest_day
	mothers_day	ash_wednesday			kwanza_				mothers_day
	fathers_day	wedding_anniversary			mlk
		passover			jefferson_davis_birthday_
		channukah			cinco_de_mayo
		veterans_day
		pearl_harbor_day
		d_day
		ve_day
		vj_day
		columbus_day
		good_friday

## Sheet: Holiday2
Holiday2
Johnson
Enter Respondents' labels	1	2	3	4	5	6	7	8	9	10	11	12	13	14	15	16	17	18	19	20	21	22	23
Enter Lists	presidents_day	new_years	new_years	new_years	memorial_day	christmas	christmas	st_patricks_day	4_july	new_years	new_years	christmas	christmas	new_years	christmas	4_july	christmas	new_years	new_years	new_years	christmas	4_july	kamehameha_day
	labor_day	valentines_day	valentines_day	mlk_day	4_july	thanksgiving	thanksgiving	valentines_day	memorial_day	valentines_day	valentines_day	easter	my_birthday	mlk_day	thanksgiving	memorial_day	new_years	presidents_day	presidents_day	christmas	new_years	christmas	discoverers_day
	memorial_day	st_patricks_day	mothers_day	valentines_day	labor_day	easter	easter	christmas	christmas	mothers_day	mothers_day	good_friday	mlk_day	groundhog_day	halloween	christmas	thanksgiving	mlk_day	valentines_day	hannuka	thanksgiving	easter	leigh_day
	mlk_day	presidents_day	labor_day	presidents_day	halloween	4_july	memorial_day	new_years	hannuka	fathers_day	fathers_day	hannuka	easter	ash_wednesday	easter	hannuka	memorial_day	memorial_day	easter	valentines_day	veterans_day	new_years	mlk_day
	christmas	memorial_day	mlk_day	easter	veterans_day	labor_day	labor_day	halloween	easter	thanksgiving	thanksgiving	rosh_hashanah	5_may	lincolns_birthday	st_patricks_day	kwanza	labor_day	4_july	good_friday	sweetest_day	memorial_day	presidents_day	presidents_day
	new_years	thanksgiving	presidents_day	may_day	thanksgiving	memorial_day	columbus_day	thanksgiving	mothers_day	veterans_day	veterans_day	thanksgiving	memorial_day	valentines_day	second_christmas	thanksgiving	mlk_day	labor_day	memorial_day	memorial_day	labor_day	mlk_day	memorial_day
	thanksgiving	4_july	fathers_day	mothers_day	christmas	presidents_day	presidents_day	fat_tuesday	fathers_day	memorial_day	memorial_day	halloween	4_july	presidents_day	5_may	mardi_gras	valentines_day	veterans_day	4_july	presidents_day	halloween	memorial_day	veterans_day
	valentines_day	christmas	womens_day	armed_forces_day	new_years	new_years	mlk_day	memorial_day	secretarys_day	easter	easter	labor_day	labor_day	washingtons_birthday	memorial_day	columbus_day	presidents_day	christmas	labor_day	mlk_day	mlk_day	veterans_day	labor_day
	veterans_day	easter	earth_day	memorial_day	presidents_day		new_years	4_july	grandparents_day	presidents_day	presidents_day	4_july	veterans_day	palm_sunday	day_of_the_dead_	new_years	easter	easter	thanksgiving	lincolns_birthday	presidents_day	halloween	thanksgiving
	halloween		columbus_day	d_day	mlk_day		4_july	labor_day	columbus_day	mlk_day	mlk_day	mothers_day	flag_day	st_patricks_day		labor_day	4_july	thanksgiving	veterans_day	mothers_day	valentines_day	thanksgiving	easter
	st_patricks_day		memorial_day	fathers_day	st_patricks_day		pioneer_day	mlk_day	new_years	christmas	christmas	fathers_day	thanksgiving	first_day_of_spring		mlk_day	halloween	10_november	christmas	fathers_day	4_july	5_may	christmas
	4_july		4_july	4_july	arbor_day		mothers_day	presidents_day	ash_wednesday			valentines_day	halloween	good_friday		presidents_day	columbus_day	kwanza	ash_wednesday	4_july		mardi_gras	chinese_new_year
	groundhog_day		easter_orthodox	labor_day	easter		fathers_day	kwanza	yom_kippur			st_patricks_day	fathers_day	easter				hannuka	hannuka	labor_day		appleblossom_festival	mothers_day
			easter	columbus_day			5_may	mothers_day	labor_day			columbus_day	mothers_day	april_fools_day				passover	maryland_day	thanksgiving		alamo_day	fathers_day
			thanksgiving	halloween			boxing_day	fathers_day	groundhog_day			presidents_day	st_patricks_day	tax_day				ramadan	mlk_day	halloween		boxing_day	boys_day
			christmas	thanksgiving			halloween	washingtons_birthday	boss_day			mlk_day		passover				eid	palm_sunday	columbus_day		blue_and_gray_day	girls_day
			christmas_orthodox	7_december			valentines_day	hannuka				my_birthday		mothers_day				rosh_hashanah		flag_day		superbowl_sunday	4_july
			chinese_new_year	christmas			st_patricks_day	resurrection				anniversary		armed_forces_day				mothers_day		yom_kippur		ash_wednesday	valentines_day
			my_birthday	oktoberfest			hannuka	ramadan				veterans_day		memorial_day				fathers_day		easter		good_friday	secretarys_day
			oktoberfest	fall_fest				d_day				memorial_day		flag_day				good_friday		washingtons_birthday		hannuka	statehood_day
												5_may		fathers_day				yom_kippur		boss_day		kwanza	aloha_week
												ash_wednesday		first_day_of_summer				valentines_day		secretarys_day		mothers_day	prince_kuhio_day
												groundhog_day		canada_day				teachers_day		teachers_day		fathers_day
												earth_day		4_july				secretarys_day				camerone_day
														labor_day				columbus_day				d_day
														patriots_day				st_patricks_day				7_december
														first_day_of_fall				halloween				st_patricks_day
														rosh_hashanah				ash_wednesday				oktoberfest
														columbus_day				polaski_day				spring_break
														canadian_thanksgiving				sukkut
														halloween				ashura
														daylight_savings_time				911
														election_day				7_december
														veterans_day				d_day
														thanksgiving				flag_day
														first_day_of_winter				shavuot
														hannuka				purim
														christmas				mardi_gras
																		5_may

[truncated: 18 more sheets: Living Room, Good Leader, GoodTLeader, Good Team1, Good Team3, Good Team2 Player, BadWords, Industy1 (BCMBA), Industries2 (Ind), CultInd1 (Combo), CultInd2 (MS), Scary Things, MomsOL, MomsF2F, MomsPP, EthnicOL, EthnicF2F, EthnicP&P]
